# Supplementary material for: Long Non-Coding RNA H19 Prevents Lens Fibrosis through Maintaining Lens Epithelial Cell Phenotypes
Source: Cells. 2022 Aug 17;11(16):2559. doi: 10.3390/cells11162559 (PMC9406623; doi:10.3390/cells11162559)
Supplement: Supplementary file 1 [file cells-11-02559-s001.zip]

Archive with 1 entries (1 files):
- cells-1835889-supplementary.pdf
